# Supplementary material for: Camellia japonica Seed Oil Fermented by Sporidiobolus pararoseus Prevents Skin Cellular Photoaging by Inducing Autophagy
Source: Life (Basel). 2026 Jul 10;16(7):1145. doi: 10.3390/life16071145 (PMC13412233; doi:10.3390/life16071145)
Supplement: Supplementary file 1 [file life-16-01145-s001.zip]

Archive with 1 entries (1 files):
- life-4340303-supplementary.pdf
